# Supplementary material for: Differing Dynamics of Intrapersonal and Interpersonal Coordination: Two-finger and Four-Finger Tapping Experiments
Source: PLoS One. 2015 Jun 12;10(6):e0129358. doi: 10.1371/journal.pone.0129358 (PMC4466560; doi:10.1371/journal.pone.0129358)
Supplement: S2 Dataset — (XLSX) [file pone.0129358.s002.xlsx]

## Sheet: Dataset_Exp2
Dataset of Experiment 2
* abbreviation				% Phase Transition Occurrence		Condition
Exp	experiment			Fig. 10		2f_in	2f_an	4f_in	4f_an
SD	standard deviation				s.11-12	0	50	0	0
					s.13-14	0	25	0	0
Condition					s.15-16	0	50	0	0
2f-in	two-finger, in-phase				s.17-18	0	0	0	25
2f-an	two-finger, anti-phase				s.19-20	0	75	0	0
4f-in	four-finger, in-phase				s.21-22	0	25	0	0
4f-an	four-finger, anti-phase				s.23-24	0	50	25	0
					s.25-26	0	0	0	0
Frequency		mean			s.27-28	0	0	0	0
f1	0-5 sec.	1.06 Hz			s.29-30	0	50	0	0
f2	5-10 sec.	1.23 Hz
f3	10-15 sec.	1.50 Hz
f4	15-20 sec.	1.93 Hz		SDφ [degree]		2f												4f
f5	20-25 sec.	2.55 Hz		Fig. 11		in						an						in						an
f6	25-30 sec.	2.96 Hz				f1	f2	f3	f4	f5	f6	f1	f2	f3	f4	f5	f6	f1	f2	f3	f4	f5	f6	f1	f2	f3	f4	f5	f6
					s.11-12	9.07065	15.9608	13.5833	22.9588	29.4679	36.7479	7.79159	9.37168	13.1656	11.5923	38.9548	53.3403	14.9736	13.5581	18.1285	24.2374	50.4691	55.2508	7.76448	9.22062	15.5907	14.4819	30.5317	49.1807
Subject #					s.13-14	18.5363	13.1394	15.0538	19.1363	23.5351	28.8413	7.62577	8.94432	15.495	17.56	46.4152	34.5193	17.8755	10.6396	16.6295	18.0289	29.1467	37.4926	12.8214	9.26225	15.0924	17.2708	32.2839	65.6547
s.11-12	pairs of subjects in Exp.2				s.15-16	15.9055	13.5227	20.4212	17.3492	19.7925	18.6971	12.4353	11.7448	9.19258	14.6268	30.9755	28.6236	10.5501	10.8185	17.5437	22.8138	31.1794	43.6125	5.10327	12.342	11.7561	17.2387	41.8474	43.0621
s.13-14	pairs of subjects in Exp.2				s.17-18	15.891	17.2456	16.5574	21.0867	23.534	21.807	10.1653	8.47418	15.1721	12.2611	37.8849	35.3439	14.9477	11.2095	17.0556	15.9856	26.0916	55.6044	8.03938	9.17616	9.6687	15.2552	48.6165	44.3708
s.15-16	pairs of subjects in Exp.2				s.19-20	21.3682	17.2004	17.4481	20.1716	31.7989	38.8455	29.8949	15.66	10.1207	27.953	47.7122	40.3325	19.6815	12.1371	14.119	43.1058	43.1316	48.3624	10.128	15.0051	31.1131	39.743	54.3878	64.5662
s.17-18	pairs of subjects in Exp.2				s.21-22	14.2939	14.5248	12.6033	16.3938	21.1271	26.7907	9.74039	14.254	9.99793	20.1495	58.1647	49.0345	11.656	15.92	13.6803	13.4328	22.8372	33.0357	13.1552	8.96946	9.3347	13.1294	32.9515	52.3516
s.19-20	pairs of subjects in Exp.2				s.23-24	21.5273	15.9109	19.6666	25.0146	26.3005	37.5269	9.72311	6.47482	8.83458	17.0631	65.0943	47.4563	14.472	13.6671	16.328	30.0664	44.4981	38.713	9.12839	13.3715	12.7713	27.6113	63.1763	47.0226
s.21-22	pairs of subjects in Exp.2				s.25-26	16.2145	13.4305	18.1023	17.0666	23.4848	35.4077	12.2449	9.36092	13.7592	19.8178	23.5791	42.6605	13.3867	12.5042	16.4485	26.6617	37.2544	40.665	23.5181	12.283	11.8165	20.2592	33.0659	44.3485
s.23-24	pairs of subjects in Exp.2				s.27-28	15.7799	17.6473	18.3803	24.3483	26.2659	19.6265	10.478	12.2646	8.49305	15.6756	35.4013	36.0401	9.11566	15.5458	18.8832	18.9386	31.1319	37.7109	8.71499	12.9072	15.953	21.686	34.9767	36.7753
s.25-26	pairs of subjects in Exp.2				s.29-30	49.0285	26.428	36.96	30.9405	23.4204	25.6153	19.6217	13.2412	27.202	56.0094	55.0254	50.5104	26.6559	36.7607	39.638	36.776	57.8513	68.2729	10.8528	32.2542	19.0322	57.6416	63.7417	61.9285
s.27-28	pairs of subjects in Exp.2
s.29-30	pairs of subjects in Exp.2
				Average Relativ Phase [degree]		2f												4f
						in						an						in						an
						f1	f2	f3	f4	f5	f6	f1	f2	f3	f4	f5	f6	f1	f2	f3	f4	f5	f6	f1	f2	f3	f4	f5	f6
					s.11-12	6.78855	6.65374	3.56937	6.25153	11.6826	11.4182	176.908	175.635	174.85	167.931	117.492	95.0045	10.5626	21.3149	19.8469	30.5371	28.0552	49.227	171.958	168.228	162.118	162.541	166.769	105.348
					s.13-14	6.08902	6.07981	10.4275	15.6733	22.293	13.8877	175.382	174.586	163.548	160.519	123.788	68.7442	11.3461	16.6625	13.0314	14.8088	29.2313	46.5747	173.803	164.945	172.617	168.835	138.469	108.641
					s.15-16	10.2819	4.02122	5.76551	8.94777	15.4845	18.7367	166.718	168.866	171.64	164.759	97.648	69.796	8.00768	2.99355	8.28519	17.3831	33.3269	68.4358	168.531	165.759	173.6	170.534	141.831	112.692
					s.17-18	18.6528	4.20572	12.8026	14.9752	22.6598	21.5048	166.026	162.397	167.774	164.977	136.981	118.33	3.5799	9.76458	13.5221	10.8331	36.3551	65.5791	170.402	169.087	163.769	163.732	143.715	91.9909
					s.19-20	13.3148	12.3656	12.5799	9.90588	15.8774	26.6769	141.013	124.234	153.017	124.919	84.0003	52.5541	17.4768	13.627	17.8216	29.4201	48.5473	60.4416	163.215	165.275	162.074	138.952	91.6124	111.181
					s.21-22	16.5174	6.38842	14.154	9.42442	4.33236	7.15369	173.217	169.531	172.866	170.524	124.22	74.3502	15.0711	10.1567	7.66554	21.5741	28.0777	28.7915	170.534	172.253	173.753	168.968	162.761	103.547
					s.23-24	15.0761	14.5259	16.6352	16.8574	15.7306	28.577	173.187	175.236	167.541	169.278	137.481	63.1235	18.7833	12.9339	16.469	17.3205	25.599	48.4965	168.423	170.999	168.515	172.808	117.341	70.8204
					s.25-26	12.8535	13.2626	14.1701	29.3936	32.9368	37.0272	156.044	161.787	159.19	153.678	156.381	134.63	9.58733	8.99502	19.3579	20.4286	31.6467	21.4138	156.908	169.212	162.822	142.18	128.088	136.698
					s.27-28	8.64528	3.38627	14.0787	18.9247	17.2948	12.4991	162.759	160.152	165.342	171.303	139.653	130.485	13.5352	15.2709	15.7474	14.9434	22.5744	44.315	174.466	168.537	166.983	169.172	152.133	124.683
					s.29-30	10.8883	5.16966	16.1865	16.5892	19.8852	28.4238	165.572	157.906	149.853	130.425	75.8789	65.3978	22.1072	25.5284	28.7294	42.6336	64.8427	56.6005	165.393	158.595	145.374	117.654	125.486	88.6255
				% Recurrence		2f												4f
				Fig. 12		in						an						in						an
						f1	f2	f3	f4	f5	f6	f1	f2	f3	f4	f5	f6	f1	f2	f3	f4	f5	f6	f1	f2	f3	f4	f5	f6
					s.11-12	8.45148	8.1467	5.68358	2.75568	3.09875	3.46909	5.65889	7.74194	6.0273	3.77688	3.07219	3.69917	6.60693	6.3118	5.63591	4.26819	2.99696	1.7276	5.33375	6.02451	5.55248	4.14545	3.496	2.35339
					s.13-14	6.88088	8.29352	5.36409	5.77614	4.72318	5.83273	6.62307	7.05584	5.98962	4.0171	3.84458	3.40397	5.87502	5.50388	4.26874	4.3776	4.44575	4.29752	5.5647	4.81421	4.87428	3.85017	3.90994	3.01025
					s.15-16	6.62432	6.26577	5.20915	5.12982	4.3729	7.51041	4.87047	6.53283	6.70742	4.90048	4.82496	5.63405	1.19004	1.99322	1.04075	1.57142	3.22027	3.90545	3.24929	2.46941	1.67589	0.718905	2.59324	3.67504
					s.17-18	6.00833	8.63796	5.38139	4.58626	4.45494	7.52595	6.03665	7.73361	5.41753	4.89942	4.21427	5.03802	7.04994	7.43242	4.98962	5.2992	4.89134	4.32496	6.83872	5.57134	4.98078	4.22926	4.30005	3.82711
					s.19-20	7.77426	7.56972	6.4183	4.20647	4.93593	3.70579	6.28197	8.76415	6.80315	5.36303	3.23729	3.55835	5.43873	7.14989	5.19608	3.43566	2.38593	1.93223	5.13513	6.63839	4.39985	3.64958	2.48839	1.58843
					s.21-22	7.15785	9.27604	6.62476	6.50977	5.92959	7.60298	8.13953	8.25106	7.04383	6.30462	3.30469	4.5243	7.11712	6.60029	6.05075	4.37936	4.45051	5.44926	6.12739	7.81813	6.62476	3.98378	3.33976	3.53421
					s.23-24	7.72928	8.42804	7.01615	4.26468	4.50804	3.23835	5.591	7.82527	5.87082	4.95518	3.88203	3.46248	6.76817	6.67093	5.51788	4.2198	3.51711	2.94314	6.37303	5.91538	5.06498	4.04691	3.10453	3.20463
					s.25-26	7.96668	8.42447	7.33948	5.21048	5.04282	6.83835	7.31279	10.2268	7.44675	6.44104	5.29983	6.20132	7.97459	6.12252	6.04614	4.05287	4.03147	4.24331	5.39128	7.19076	6.08343	4.56943	3.40818	3.89388
					s.27-28	5.78551	6.45347	5.60438	4.03569	4.46719	7.2	7.30945	7.78321	6.1288	5.46473	4.72965	5.14446	9.3771	6.54434	6.17762	5.38232	4.29733	4.60066	7.61808	6.85386	5.1288	4.8384	3.41975	4.44231
					s.29-30	3.79717	5.73245	4.59016	4.35516	4.61629	6.12661	4.66264	6.95902	4.34794	3.37009	2.08977	2.55537	5.23465	3.26582	3.83083	2.9149	2.18134	2.52	4.71521	4.49318	3.50865	1.56862	1.77728	2.0281
				Average Line		2f												4f
				Fig. 13		in						an						in						an
						f1	f2	f3	f4	f5	f6	f1	f2	f3	f4	f5	f6	f1	f2	f3	f4	f5	f6	f1	f2	f3	f4	f5	f6
					s.11-12	6.98276	7.63034	6.85861	3.86706	5.3048	7.21738	6.13781	6.58378	5.89468	4.08096	4.415	6.56566	6.33038	6.94015	5.91366	6.23668	4.75595	4.14332	5.64489	6.92588	5.76896	6.03688	4.36393	4.73335
					s.13-14	6.65722	6.87325	7.07481	7.39828	7.01066	10.7834	6.3368	6.60712	7.54206	5.68058	5.31013	6.7107	5.94007	6.21366	5.96061	6.11114	5.79618	7.09052	5.87583	6.48675	6.20872	5.596	5.11546	5.69876
					s.15-16	6.27763	5.42973	6.3461	6.7541	6.29594	12.3496	5.64295	5.17849	5.99083	5.72708	6.24074	7.70356	3.39479	3.2886	2.7235	2.88728	3.85018	5.40524	4.66006	4.27498	3.293	2.18882	4.42222	5.36871
					s.17-18	5.44425	6.18595	5.11493	5.80283	6.31773	13.828	5.99488	5.74026	6.04219	5.8658	6.09828	10.2696	6.36082	6.87967	5.94638	6.6544	6.25417	7.7923	6.85634	6.23331	6.0839	6.14793	5.33048	6.57913
					s.19-20	6.17932	6.28983	6.75054	6.03851	7.04879	7.677	6.22826	6.03316	6.54221	6.77214	6.52067	7.16457	5.56082	8.07434	6.227	5.94343	4.67418	5.51576	4.91672	6.62472	5.75933	5.34747	4.91619	5.60269
					s.21-22	7.19138	7.51991	7.86823	8.69062	8.31143	13.9207	7.74894	6.83119	8.09585	8.50674	5.72893	8.18971	6.92775	6.78095	7.97375	6.74979	6.73384	9.41137	7.03368	8.16978	7.90119	6.84842	4.62143	6.10525
					s.23-24	7.17372	6.62653	6.84377	5.96004	8.89697	8.08794	5.89295	7.19201	5.97851	6.33192	7.02184	7.78997	6.34949	7.02352	6.25668	6.81733	5.00714	5.20971	5.94468	6.5859	6.23287	5.82294	4.53484	5.05749
					s.25-26	6.05908	6.02294	7.7361	6.2772	6.77888	10.1215	7.27665	5.75827	6.55726	7.48018	6.47466	9.83727	6.06311	7.14878	6.54881	5.81629	4.95733	6.2332	5.9418	6.52568	6.32022	6.73025	5.01354	6.29634
					s.27-28	5.66844	5.17262	5.03249	5.6377	5.98939	11.3489	6.99973	4.73294	5.85097	6.15471	7.04288	8.49397	6.85133	6.80112	6.91234	6.92618	6.2702	7.60159	6.76351	7.0133	6.47324	7.08732	5.02584	8.01446
					s.29-30	4.60011	5.50342	5.29043	5.55853	7.32379	11.3459	4.7815	5.19667	4.69632	5.25885	5.85704	6.93243	5.06807	5.07817	5.22771	5.56927	4.1817	5.66819	4.83043	4.81965	4.17857	2.88344	3.93516	5.62372
				SDφ [degree]		Inedx												Middle												Left												Right
				Additional Analysis in 4f Condition		in						an						in						an						in						an						in						an
						f1	f2	f3	f4	f5	f6	f1	f2	f3	f4	f5	f6	f1	f2	f3	f4	f5	f6	f1	f2	f3	f4	f5	f6	f1	f2	f3	f4	f5	f6	f1	f2	f3	f4	f5	f6	f1	f2	f3	f4	f5	f6	f1	f2
					s.11-12	14.9736	13.5581	18.1285	24.2374	50.4691	55.2508	7.76448	9.22062	15.5907	14.4819	30.5317	49.1807	13.2802	16.0799	15.4287	15.8631	41.3154	43.8068	14.5065	8.98061	14.7069	19.6561	18.8576	32.9918	6.81959	10.7414	11.457	11.7358	22.9898	33.9371	10.0595	14.4089	13.9355	15.2626	17.7389	30.1466	10.2183	12.6256	9.33153	12.7396	19.5945	36.1293	10.0579	8.70692
					s.13-14	17.8755	10.6396	16.6295	18.0289	29.1467	37.4926	12.8214	9.26225	15.0924	17.2708	32.2839	65.6547	15.1483	13.7163	13.8143	26.1679	35.2692	35.3778	8.07881	12.85	18.1421	13.7746	23.2552	39.3241	8.75284	12.2282	11.6756	16.5597	26.8791	15.0284	6.49527	14.0802	13.0794	13.6509	16.4061	16.5224	10.1506	11.4778	11.91	13.613	18.9575	16.2686	8.57916	11.3686
					s.15-16	10.5501	10.8185	17.5437	22.8138	31.1794	43.6125	5.10327	12.342	11.7561	17.2387	41.8474	43.0621	12.9631	10.6352	17.2756	20.444	30.2266	40.3572	27.8994	15.8538	21.0862	24.8297	37.4427	42.8585	8.0185	10.3449	14.9852	14.6539	18.2042	19.6115	9.81382	7.93094	11.0433	20.8658	17.9871	18.089	9.55381	7.68083	9.02259	13.9424	14.7731	22.8401	24.3163	10.9358
					s.17-18	14.9477	11.2095	17.0556	15.9856	26.0916	55.6044	8.03938	9.17616	9.6687	15.2552	48.6165	44.3708	10.3267	13.3569	12.5672	19.5417	23.0569	48.6233	8.33255	10.5221	12.6616	18.358	32.9425	77.2657	10.1977	6.1468	14.022	13.0632	15.5579	17.3619	8.59487	8.58773	10.3037	12.9445	21.5315	22.5989	9.2759	9.06008	10.4249	12.6428	16.8254	33.0729	14.037	10.9516
					s.19-20	19.6815	12.1371	14.119	43.1058	43.1316	48.3624	10.128	15.0051	31.1131	39.743	54.3878	64.5662	25.1916	26.2866	23.2713	36.5448	57.9347	55.2902	22.3167	26.2538	19.6184	30.4091	32.2374	54.4021	20.7061	14.0282	18.3663	27.7684	28.8712	46.0124	19.3042	25.4825	18.8943	28.2045	37.2224	33.2769	10.2218	27.2534	18.0814	19.4752	26.6273	36.1818	19.0079	21.5232
					s.21-22	11.656	15.92	13.6803	13.4328	22.8372	33.0357	13.1552	8.96946	9.3347	13.1294	32.9515	52.3516	13.3517	16.1472	19.6166	17.572	22.7795	36.6304	18.224	12.4274	23.8007	14.8547	19.0152	34.3368	12.8675	12.5871	16.6572	16.2339	17.6685	21.354	9.31873	8.8796	21.1814	16.711	15.6024	21.866	7.54467	8.79125	11.4552	11.0697	12.0147	16.7549	9.10431	13.8972
					s.23-24	14.472	13.6671	16.328	30.0664	44.4981	38.713	9.12839	13.3715	12.7713	27.6113	63.1763	47.0226	29.0624	17.5186	17.5148	17.4026	36.4283	60.6658	25.3289	10.8275	13.1988	17.4701	25.6472	48.8746	12.7628	9.08299	14.0903	12.7271	16.9937	22.8314	15.295	13.1349	12.2366	13.526	18.8536	20.8776	12.9716	11.6796	11.2103	15.2404	25.5556	24.5339	14.4213	13.3919
					s.25-26	13.3867	12.5042	16.4485	26.6617	37.2544	40.665	23.5181	12.283	11.8165	20.2592	33.0659	44.3485	11.6867	18.7537	19.3255	25.2439	37.7196	51.8394	24.7106	18.5874	25.1597	15.5069	22.5393	40.5746	10.6723	15.5852	13.274	18.4173	31.4835	32.5717	34.3585	11.892	19.4063	14.2725	20.184	25.3998	12.5712	9.92774	8.85925	17.8868	20.765	31.1184	28.2771	17.0566
					s.27-28	9.11566	15.5458	18.8832	18.9386	31.1319	37.7109	8.71499	12.9072	15.953	21.686	34.9767	36.7753	16.528	14.9574	18.0787	17.4927	28.2187	39.8971	7.33474	9.72404	26.8216	17.3056	21.9531	41.211	9.98533	11.031	14.3592	9.79525	16.1328	22.7681	8.63875	8.16817	16.8407	14.7375	15.2749	24.484	11.2867	8.1083	9.21041	10.3692	17.5938	18.6069	13.0121	10.4292
					s.29-30	26.6559	36.7607	39.638	36.776	57.8513	68.2729	10.8528	32.2542	19.0322	57.6416	63.7417	61.9285	43.7548	38.1987	58.958	30.6085	58.5907	66.7237	33.1725	26.5296	31.4059	41.6428	47.1118	70.6182	21.5916	18.7876	26.6067	27.9713	36.4996	47.7656	20.886	20.5879	19.0193	20.251	41.7983	24.9212	28.1529	21.1213	28.41	23.4894	32.8064	26.2359	29.0626	15.8949
				% Recurrence		Inedx												Middle												Left												Right
				Additional Analysis in 4f Condition		in						an						in						an						in						an						in						an
						f1	f2	f3	f4	f5	f6	f1	f2	f3	f4	f5	f6	f1	f2	f3	f4	f5	f6	f1	f2	f3	f4	f5	f6	f1	f2	f3	f4	f5	f6	f1	f2	f3	f4	f5	f6	f1	f2	f3	f4	f5	f6	f1	f2
					s.11-12	5.33963	5.7344	6.56811	5.40732	3.48447	1.80084	4.03285	4.976	5.07331	4.87732	4.12515	2.67462	5.59829	7.104	7.17505	5.61507	3.29799	1.69162	5.54286	6.0688	6.93919	5.45678	4.28233	3.1235	5.74778	4.8544	5.80494	5.49353	3.67894	2.94368	5.86872	5.0144	5.64119	4.95788	4.07054	2.83446	4.34863	5.2576	6.90463	5.06388	3.53375	3.17545	4.42085	5.6352
					s.13-14	6.27016	5.6944	4.53999	3.7919	4.94566	4.29831	3.84305	5.1536	4.23202	4.58194	4.15845	3.27535	5.24389	6.0304	6.03179	5.225	4.2064	3.88806	6.03836	5.04	6.01076	5.14444	5.5224	4.64329	4.47964	5.4352	4.74881	4.0251	4.58336	3.92269	4.20418	5.3296	6.19554	4.13393	4.5354	4.59268	4.2193	5.6288	4.13587	4.49149	4.35159	4.33028	4.91803	5.4576
					s.15-16	0.532451	1.328	1.35659	0.767426	1.07757	2.38025	1.78883	3.3136	1.40617	1.31579	0.480846	3.15947	0.364485	1	0.515294	0.186557	1.31733	3.68693	1.17576	1.7168	1.4918	0.510204	0.376951	4.70057	2.5514	3.5552	3.73776	4.33885	3.5857	3.76818	1.19424	2.9536	2.42323	3.4513	3.92269	4.96963	2.21715	2.1184	3.0527	2.50014	2.82247	2.80516	2.67569	3.3008
					s.17-18	5.44377	6.4432	6.42239	5.0342	4.28499	3.64164	4.26969	4.9136	5.5871	4.90276	3.9813	4.1731	6.42132	5.456	6.73938	5.6928	4.66594	4.37823	5.35138	5.208	6.24812	4.61304	4.76451	4.14114	5.67892	6.7536	6.19103	5.58398	4.22505	3.69625	5.75786	5.1136	6.76792	4.79818	4.13181	4.33294	6.05516	4.7232	6.67027	4.34733	4.08386	3.11018	4.65601	5.9232
					s.19-20	4.66105	6.112	6.06634	4.47312	2.88374	2.67729	4.13195	5.4112	4.84797	4.02934	3.01961	1.99931	3.33748	4.9424	4.05474	3.09938	2.39624	1.79285	2.19531	3.5984	3.9601	3.36791	3.46449	2.17646	2.34984	5.7232	5.02374	4.15088	2.21642	2.16181	3.51048	4.3696	4.91407	3.36367	2.54942	2.21109	3.45673	4.032	3.76179	3.82865	3.82945	1.83281	2.70761	4.832
					s.21-22	6.91682	6.9968	5.99423	5.53734	5.15078	4.66194	5.37826	5.9984	7.6618	5.84968	4.24237	2.66663	5.10615	6.8848	5.95367	4.80949	5.51308	4.25968	6.72198	6.5216	7.05637	6.05602	5.69556	4.98561	6.04004	5.4016	5.35575	4.76991	5.31994	4.03724	6.86475	6.4416	6.56962	5.14444	5.92599	4.27567	5.71587	7.2752	7.01731	5.63627	4.89238	4.10784	4.54347	4.3136
					s.23-24	5.0692	6.1552	5.92212	4.90842	3.67761	3.31131	4.53843	5.5776	5.65771	4.53813	3.44851	2.93569	4.05637	5.7664	4.84045	4.42365	3.34461	3.21008	4.32343	4.4816	5.23106	3.90073	3.57238	2.54276	5.56302	4.872	5.05529	4.95506	4.20774	2.74788	4.17395	5.248	5.66222	4.01238	3.86941	2.75188	4.08828	5.5232	5.62917	4.63706	3.06623	2.97166	4.10004	4.6672
					s.25-26	5.474	6.5808	7.08792	5.66454	3.70025	2.75987	3.13256	6.3792	7.0158	5.98677	4.46215	3.31664	4.8962	5.6928	5.31368	4.8321	3.29666	3.32197	3.6079	6.3328	5.68626	5.19673	5.43316	3.70291	4.93819	4.9504	5.6472	5.31262	2.72657	2.8278	3.33244	5.8448	5.6502	5.52462	4.59934	2.88774	4.74503	5.688	6.17451	4.83634	4.78848	3.81746	3.94047	6.4976
					s.27-28	6.79757	7.648	5.89207	4.59184	5.2014	4.19974	5.9527	7.3232	5.95517	5.38612	4.38489	3.68427	4.62409	7.1072	5.21453	4.13675	4.40354	3.47248	4.53675	6.3408	6.20906	5.07943	4.50743	3.72955	5.92751	7.6464	6.65224	4.35723	5.41984	3.51244	5.98126	7.12	5.54804	3.5898	4.18909	2.94635	6.73542	7.3728	5.81996	4.18339	3.88273	3.83478	5.72091	7.8048
					s.29-30	4.04965	4.1792	3.59353	4.30776	2.72524	1.978	3.01834	4.7136	3.574	2.07191	1.16549	1.90207	2.40863	3.552	1.58644	1.58997	1.94603	1.71293	2.76639	4.2688	2.82886	2.34468	1.99265	1.98466	2.89405	4.1104	2.70116	2.29663	2.08988	1.93271	3.68181	4.4576	3.47185	2.85629	1.86345	2.84911	4.04797	4.0896	3.02416	3.14178	3.08887	2.16181	2.38343	5.288
				Average Line		Inedx												Middle												Left												Right
				Additional Analysis in 4f Condition		in						an						in						an						in						an						in						an
						f1	f2	f3	f4	f5	f6	f1	f2	f3	f4	f5	f6	f1	f2	f3	f4	f5	f6	f1	f2	f3	f4	f5	f6	f1	f2	f3	f4	f5	f6	f1	f2	f3	f4	f5	f6	f1	f2	f3	f4	f5	f6	f1	f2
					s.11-12	3.84694	4.31258	4.6165	5.77944	5.68297	4.14552	3.48451	4.42307	4.3849	5.33882	6.88674	4.52421	4.06025	4.97574	4.83722	5.53649	5.99581	4.54777	3.72085	4.56677	4.8948	5.98879	7.22835	4.8522	3.72643	4.32596	4.22771	5.78036	6.6092	4.67639	3.55838	3.88047	4.39874	5.12262	7.07043	4.54887	4.16591	4.23991	5.13411	4.9471	5.78343	4.98497	3.78603	4.51131
					s.13-14	3.94088	3.98288	4.94933	3.93609	7.56249	5.47647	3.48459	3.93994	4.07281	5.21191	6.23696	5.29155	3.35395	3.9426	4.24211	5.78742	7.40129	5.57241	3.83506	4.10409	4.3355	5.56342	7.63787	5.73739	3.58947	3.78802	4.06269	4.70196	7.20389	5.55307	3.21309	3.87981	4.7321	4.49655	6.98184	5.94689	3.602	4.00936	4.47446	4.69539	6.58489	5.79555	3.57481	4.40813
					s.15-16	2.22756	2.75029	2.18188	1.89271	3.46837	4.23163	2.78513	3.182	2.43737	1.9756	3.15741	4.28878	0.761905	1.862	2.10025	1.275	3.42691	4.75683	2.06941	2.59499	2.68107	1.81452	1.80603	5.08582	2.99785	3.17131	3.57035	5.90379	6.32697	5.07995	1.97984	2.97949	2.9279	4.14077	6.64126	5.48846	2.76541	2.74567	3.59188	3.80061	5.74614	4.44452	3.54562	3.53051
					s.17-18	4.19593	4.23925	4.93406	4.6296	6.55042	6.28415	4.20545	4.10943	4.03442	5.25673	6.25431	5.90057	4.4293	4.16242	4.94513	5.03738	6.72564	5.44131	3.68634	3.96444	4.41837	4.49624	6.34852	4.9075	4.75117	4.67191	4.6781	5.21908	7.10111	5.34649	4.86081	3.97956	4.76611	5.3984	6.87962	6.00949	3.83114	3.99193	4.53369	4.25053	4.57318	4.05191	3.98195	4.73919
					s.19-20	4.21206	4.02766	4.73564	5.24979	5.86869	5.09596	3.69188	3.53239	4.08739	5.24848	4.67927	4.66192	3.92904	3.48692	3.84461	3.70627	5.64674	4.10875	2.90818	3.21281	3.34329	5.15311	5.91996	4.40764	3.09985	3.73387	4.52861	4.69965	4.83359	3.75153	3.58139	3.55788	4.1141	4.56761	4.91651	4.34264	3.51382	3.02513	3.80107	4.16822	6.44543	4.23881	2.97569	3.15568
					s.21-22	4.46965	5.36615	5.37276	5.57005	6.73874	6.78515	4.18296	4.52719	5.80017	6.52224	6.42021	4.54034	4.6203	4.4282	4.48534	5.56011	8.3148	5.40977	3.87248	5.00717	5.75672	6.21764	7.84805	5.95016	4.24474	4.33144	4.46252	5.67095	8.02529	5.81575	4.49096	4.72521	5.16875	5.78919	8.43354	5.39383	4.04815	4.64389	5.26107	6.35743	6.38943	6.0232	3.40151	3.44205
					s.23-24	3.99738	4.2117	4.49361	5.91576	6.99818	5.20124	3.821	4.3408	5.00531	5.58583	6.0619	4.9039	3.51986	3.92247	3.72877	4.55729	6.0379	4.27272	3.31982	3.77604	4.41188	4.73206	5.84271	4.53105	3.73649	3.97984	3.92083	4.98406	6.6673	4.673	3.57352	3.87525	4.50964	5.10848	6.75307	4.79057	3.95369	3.88963	3.8669	5.50346	5.47367	4.24509	3.28258	3.68987
					s.25-26	3.42087	3.898	5.078	5.48318	5.69406	4.86559	3.41181	4.02222	5.16615	5.88483	6.30942	5.27289	3.44912	3.6735	3.97807	5.14177	6.2207	5.27232	3.28708	3.63133	3.74748	4.92137	6.86653	4.85045	3.77004	3.32254	4.18603	5.21747	5.34296	4.60682	2.9844	3.52166	4.554	5.38635	6.89139	4.66288	3.12667	3.81181	4.41088	4.80541	6.91241	5.68387	3.60203	3.85215
					s.27-28	4.07884	4.11733	4.68159	5.42617	7.41657	5.52779	3.9306	4.29612	4.61546	5.52034	6.47282	5.59763	3.80766	4.01191	4.07967	4.5375	6.21235	4.94133	2.95756	4.27895	4.94209	4.94133	6.39825	5.63142	4.06014	4.229	4.88428	5.22147	6.96474	5.62689	4.208	4.11555	4.42986	3.91343	6.22257	4.63998	4.13651	4.79495	5.07147	4.97869	5.95739	5.8817	3.68256	5.18707
					s.29-30	3.35572	3.21078	3.3405	5.14684	5.9758	4.4522	3.62398	3.00087	3.39541	3.08976	3.3564	4.55575	3.01631	3.04383	2.68705	2.77732	4.17614	4.24063	3.04983	2.91852	2.89575	3.61824	4.85729	4.3908	3.11856	3.21257	2.63535	2.81126	4.45385	4.59201	3.25522	3.16449	3.2549	4.08524	4.76002	5.50658	3.29605	3.34564	3.2944	4.10195	5.28657	4.57191	2.88987	3.27689
[truncated: 4 more columns]
